# Supplementary material for: Targeted creation of new mutants with compact plant architecture using CRISPR/Cas9 genome editing by an optimized genetic transformation procedure in cucurbit plants
Source: Hortic Res. 2022 Jan 20;9:uhab086. doi: 10.1093/hr/uhab086 (PMC9016859; doi:10.1093/hr/uhab086)
Supplement: Web_Material_uhab086 [file web_material_uhab086.zip]

Archive with 3 entries (3 files):
- Supplemental Figures.docx
- Supplemental Tables.pdf
- Video S1.mov
